# Supplementary material for: Lipobiotin-capture magnetic bead assay for isolation, enrichment and detection of Mycobacterium tuberculosis from saliva
Source: PLoS One. 2022 Jul 15;17(7):e0265554. doi: 10.1371/journal.pone.0265554 (PMC9286268; doi:10.1371/journal.pone.0265554)
Supplement: S1 Table — (XLSX) [file pone.0265554.s004.xlsx]

## Sheet: supplementary table 1
	ctrl UMB	ctrl LMB	UMB- beads 106	LMB-beads 106	UMB- beads 107	LMB-beads 107	UMB beads 108	LMB-beads 108
exp 1	105.82	134.42	105.1	188.76	114.4	207.35	124.41	397.54
exp 2	112.97	199.48	112.97	210.21	130.13	337.48	201.63	1071.07
exp 3	105.82	137.28	104.39	178.75	100.1	184.47	104.39	223.08
exp 4	105.82	131.56	102.96	180.18	102.96	188.76	98.67	220.22
