# Supplementary material for: Lipobiotin-capture magnetic bead assay for isolation, enrichment and detection of Mycobacterium tuberculosis from saliva
Source: PLoS One. 2022 Jul 15;17(7):e0265554. doi: 10.1371/journal.pone.0265554 (PMC9286268; doi:10.1371/journal.pone.0265554)
Supplement: S3 Table — (XLSX) [file pone.0265554.s006.xlsx]

## Sheet: supplementary figure 3
	untreated exp1	untreated exp1	untreated exp1	untreated exp2	untreated exp2	untreated exp2	untreated exp3	untreated exp3	untreated exp3	untreated exp4	untreated exp4	untreated exp4	untreated exp5	untreated exp5	untreated exp5	untreated not detectable	untreated not detectable	untreated not detectable	untreated not detectable	untreated not detectable	untreated not detectable	untreated not detectable	untreated not detectable	untreated not detectable	untreated not detectable	untreated not detectable	untreated not detectable	untreated not detectable	untreated not detectable	untreated not detectable	LMB beads exp1	LMB beads exp1	LMB beads exp1	LMB beads exp2	LMB beads exp2	LMB beads exp2	LMB beads exp3	LMB beads exp3	LMB beads exp3	LMB beads exp4	LMB beads exp4	LMB beads exp4	LMB beads exp5	LMB beads exp5	LMB beads exp5	LMB beads not detectable	LMB beads not detectable	LMB beads not detectable	LMB beads not detectable
105	36.49	35.92	37.08	36	37.19	39.52	35.87	35.97	36.78	39.7	37.59	35.69	36.74	37	37.35																33.46	35.39	35.54	33.09	34.16	34.06	34.88	35.25	35.02	35.36	35.1	35.13	33.63	33.81	33.65
104		39.54			38.05		37.44		37.44					38.95		45	45		45	45		45			45	45	45	45		45	37.8	39.06	37.88	34.64	35.64	35.68	34.19	35.62	36.84	37.57	36.36	36.12	33.73	34.05	34.12
103	39.46	39.34	37.38			38.93		37.46	37.37										45	45		45			45	45	45	45	45	45	36.99	36.78	36.95	36.74	37.05	39.44	36.64	37.31	36.92	38.76	38.97		36.73	38.26	38.83
102																45	45	45	45	45	45	45	45	45	45	45	45	45	45	45							37.38	37.01	37.53	37.95	38.9	29.72				45	45	45	45
negative control											40.16					45	45	45	45	45	45	45	45	45	45		45	45	45	45																45	45	45	45
[truncated: 11 more columns]
