# Supplementary material for: Lipobiotin-capture magnetic bead assay for isolation, enrichment and detection of Mycobacterium tuberculosis from saliva
Source: PLoS One. 2022 Jul 15;17(7):e0265554. doi: 10.1371/journal.pone.0265554 (PMC9286268; doi:10.1371/journal.pone.0265554)
Supplement: S4 Table — (XLSX) [file pone.0265554.s007.xlsx]

## Sheet: supplementary table 4
Sample ID	untreated	untreated	untreated	untreated not detectable	untreated not detectable	untreated not detectable	LMB beads	LMB beads	LMB beads	LMB beads not detectable	LMB beads not detectable	LMB beads not detectable
1	33.74	34.39	34.49				34.95	34.77	35.07
2				45	45	45			39.51	45	45
3	33.23	33.24	33.6				34.25	33.87	33.08
4				45	45	45				45	45	45
5				45	45	45				45	45	45
6	38.3	36.72	36.84				38.53	37.01	36.73
7				45	45	45				45	45	45
8	38.78	38.67	35.32				39.45	38.53				45
9				45	45	45	36.57	38.31	36.16
